# Supplementary material for: Identification and validation of respiratory virus immunization using natural language processing
Source: Front Digit Health. 2026 Feb 2;8:1733630. doi: 10.3389/fdgth.2026.1733630 (PMC12908168; doi:10.3389/fdgth.2026.1733630)
Supplement: Supplementary file 2 [file Table3.xlsx]

## Sheet: Sheet1
Prompt	Prompt Type	Date Run	Example Result	Notes
Give me 10 fake provider history and physical notes on unique patients that describe their assessments of newly admitted ER patients. 12% of the notes should include a mention of the patient's COVID vaccine history, with a mix of more formal and informal vaccine references. Some of those COVID vaccine reference that should be difficult for rule/lexicon-based NLP methods to accurately classify as …	COVID Vaccine Positive & Negative	2023-07-19	Example 1 Patient Information: Mr. Robert Clark, 70-year-old man, presents with chest pain. Chief Complaint: Chest pain. History of Present Illness: Pain started while resting, described as "heavy" sensation. Past Medical History: Hypertension. Took his 'virus protection shots' last year. Medication History: Amlodipine daily. Family History: Father passed from heart disease. Social History: Smoke…	Used to generate COVID vaccine positive and negative prompts
Give me 10 fake provider history and physical notes on unique patients that describe their assessments of newly admitted ER patients. 12% of the notes should include a mention of the patient's COVID vaccine history, with a mix of more formal and informal vaccine references. Some of those COVID vaccine reference that should be difficult for rule/lexicon-based NLP methods to accurately classify as …	COVID Vaccine Negative	2023-07-19	Example 9 Patient Information: Mr. Noah Robinson, 55-year-old truck driver Chief Complaint: Swelling in the legs History of Present Illness: Mr. Robinson reports swelling in both legs for the past week. Past Medical History: History of congestive heart failure, received pneumococcal vaccine due to heart disease. Medication History: Carvedilol, furosemide. Family History: Father had heart disease.…	Used to generate COVID vaccine negative prompts
Give me a list of commonly used medical abbreviations for the word vaccine.	Common Abbreviations for Vaccines	2023-07-19	MMR - Measles, Mumps, Rubella vaccine DTaP - Diphtheria, Tetanus, acellular Pertussis vaccine IPV - Inactivated Polio Vaccine Hib - Haemophilus influenzae type B vaccine HepA - Hepatitis A vaccine HepB - Hepatitis B vaccine PCV - Pneumococcal Conjugate Vaccine HPV - Human Papillomavirus Vaccine VAR - Varicella Vaccine (Chickenpox) ZOS - Zoster Vaccine (Shingles) Td - Tetanus and Diphtheria vaccin…	Used to augment results.
Give me a list of abbreviations that have been used for the COVID virus. Just the virus, not related terms.		2023-07-19	SARS-CoV-2: Severe Acute Respiratory Syndrome Coronavirus 2, the official name of the virus. 2019-nCoV: 2019 novel coronavirus, the temporary name of the virus before it was officially named SARS-CoV-2 by the International Committee on Taxonomy of Viruses (ICTV). CoV: Coronavirus, a type of virus. SARS-CoV-2 is a type of coronavirus.	Used to augment results.
